# Supplementary material for: The Complexity of Drug Development: Translational Value and Limitations of Computational ADMET Assays Applied to Approved Anticancer Drugs
Source: Pharmaceuticals (Basel). 2026 May 28;19(6):840. doi: 10.3390/ph19060840 (PMC13305401; doi:10.3390/ph19060840)
Supplement: Supplementary file 1 [file pharmaceuticals-19-00840-s001.zip]

Archive with 1 entries (1 files):
- pharmaceuticals-4315092-supplementary.pdf
